# Supplementary material for: Abdominal Photobiomodulation and the Gut-Brain Axis: A Systematic Review of Mechanistic and Translational Evidence
Source: Biomedicines. 2025 Dec 11;13(12):3042. doi: 10.3390/biomedicines13123042 (PMC12730906; doi:10.3390/biomedicines13123042)
Supplement: Supplementary file 1 [file biomedicines-13-03042-s001.zip]

Archive with 4 entries (4 files):
- Table S1_Guimaraes(2025).pdf
- Table S2_Guimaraes(2025).pdf
- Table_S3_Guimaraes(2025).pdf
- Table_S4_Guimaraes(2025).pdf
